# Supplementary material for: Novel unconditioned prosocial behavior in prairie voles (Microtus ochrogaster) as a model for empathy
Source: BMC Res Notes. 2018 Dec 4;11:852. doi: 10.1186/s13104-018-3934-0 (PMC6278148; doi:10.1186/s13104-018-3934-0)
Supplement: Supplementary file 1 — Additional file 1. Neuroanatomy: The number of cells counted for OT, AVP, and TH in the PVN. Behavior: the total durations of time spent engaging in specific behaviors compared within the text. [file 13104_2018_3934_MOESM1_ESM.xlsx]

## Sheet: Neuroanatomy
		Mean cells counts
		Mid level PVN	Mid level PVN		Posterior PVN
	Sex	OT	AVP		TH
	male	46	16		21
	male	32.5	4.6875		23
	male	46	8.875		43.7
	male	51.8889	11.8333		24
	male	39.1667	26.3333		16
	male	31.9167	22.375		18.5
	male	55.875	28.45		21.5
	male	34.4167	33.875
	male	55.75	19.375
	male	47	13.125
	male	44.5833	13.8333
	female	47.625	19.5		21
	female	81.25	23.25		43.7
	female	49.9444	18.7222		16
	female	65.4028	16.7917		23
	female	49.875	24.7917		18.5
	female	59.25	26.4722		21.5
	female	49.4556	21.1667		24
	female	38.3667	21.7222
	female	34	29.5
	female	51.375	22.625
	female	61.7222	21.6111
	female	62.8667	17.1556

## Sheet: Behavior
	Total Durations (sec)						Exploratory Sniffing
							Leven's test for homogeneity
							Null: the variances are homogenous
	Sex	Contact w/ Non-Social Object	Empathic Contact	Exploratory Sniffing			mean male	mean female	diff male	diff female		SUMMARY
	male	2.344	115.72	84			91.2889		7.28889			Groups	Count	Sum	Average	Variance
	male	22.534	14.344	52.6			91.2889		38.6889			diff male	9	269.911	29.9901	739.65
	male	5.906	16.156	100.9			91.2889		9.61111			diff female	22	544.868	24.7667	356.189
	male	14.75	0	17.7			91.2889		73.5889
	male	0	77.81	163.3			91.2889		72.0111
	male	35.654	111.688	100.9			91.2889		9.61111			ANOVA
	male	1.782	36.468	128.7			91.2889		37.4111			Source of Variation	SS	df	MS	F	P-value	F crit
	male	0	23.936	97.6			91.2889		6.31111			Between Groups	174.265	1	174.265	0.37722	0.543884	4.18296
	male	49.628	127.908	75.9			91.2889		15.3889			Within Groups	13397.2	29	461.971
	female	2.468	13.594	100.438				57.1245		43.3135
	female	3.344	51.22	4				57.1245		53.1245		Total	13571.4	30
	female	52.346	34.092	25.75				57.1245		31.3745
	female	112.756	153.186	40.474				57.1245		16.6505
	female	18.966	182.88	58.186				57.1245		1.06145
	female	3.094	13.75	65.784				57.1245		8.65945
	female	3.342	52.472	59.686				57.1245		2.56145
	female	0	2	53.994				57.1245		3.13055
	female	21.312	186.594	87.718				57.1245		30.5935
	female	9.47	120.374	50.09				57.1245		7.03455
	female	11.098	40.448	80.804				57.1245		23.6795
	female	13.126	197.252	123.78				57.1245		66.6555
	female	19.282	113.278	102.034				57.1245		44.9095
	female	0	5.342	18.156				57.1245		38.9685
	female	0	5.032	69.282				57.1245		12.1575
	female	4.688	6.812	50.128				57.1245		6.99655
	female	13.688	4.314	77.25				57.1245		20.1255
	female	0	8.19	34.062				57.1245		23.0625
	female	0	0	0				57.1245		57.1245
	female	23.284	21.972	44.064				57.1245		13.0605
	female	8.342	7.626	35.218				57.1245		21.9065
	female	2.624	0	75.842				57.1245		18.7175
